# Supplementary material for: Study designs, measures and indexes used in studying the structural racism as a social determinant of health in high income countries from 2000–2022: evidence from a scoping review
Source: Int J Equity Health. 2023 Jan 6;22:4. doi: 10.1186/s12939-022-01796-0 (PMC9817325; doi:10.1186/s12939-022-01796-0)
Supplement: Supplementary file 1 — Additional file 1. [file 12939_2022_1796_MOESM1_ESM.xlsx]

## Sheet: Data File
Authors	Title of Study	Country of Origin	Study Objectives	Study Concept (s) for Exposure	Study Concept for Outcome	Study Population	Sample Size (Participants/Studies)	Conceptual Framework	Study Approach	Study Design	Measures of Exposure	Measures of Outcome	Use of Index	Data Analysis	Key Findings
Agénor et al. (2021)	Developing a Database of Structural Racism–Related State Laws for Health Equity Research and Practice in the United States	USA	To develop a comprehensive, longitudinal data_x0002_base of state laws that are explicitly or implicitly related to structural racism for various marginalized racial/ethnic groups (eg, Black, Indigenous, and Latinx populations)	Legal systems, strucutral racism	Health outcome	State laws	NA	Critical Race Theory	Quantative	Policy Surveillance	10 contemporary legal domains (voting rights (33), stand_x0002_your-ground laws (34), racial profiling laws (35), mandatory minimum prison sentencing laws (36), immigrant protections (37), fair-housing laws (38), minimum-wage laws (39), predatory lending laws (40), laws concerning punishment in schools (41), and stop-and_x0002_identify laws (42)	Health Outcome (1)	Legal Coding Scheme (39)	Descriptive analysis	843 US state laws were found explicitly or implicitly related to structural racism across the 10 contemporary legal domains (ie, voting rights laws, stand-your-ground laws, racial profiling laws, mandatory minimum prison sentencing laws, immigrant protections, fair-housing laws, minimum_x0002_wage laws, predatory lending laws, laws concerning punish_x0002_ment in schools, and stop-and-identify la…
Alang (2019)	Mental health care among blacks in America: Confronting racism and constructing solutions	USA	To characterize unmet need by identifying characteristics of blacks that are associated with reporting different reasons of perceived unmet need for mental health care	Racism	mental health	African American adults	1237	NA	Mixed method	Sequential quantitative and qualitative	Cost (54), stigma (55), Minmization (56), low perceived effectiveness of treatment (57), accessiblity barriers (12)	Unmet need of healthcare (2)	NA	Multivariate logistic regression	Higher education was associated with greater odds of reporting stigma and minimization of symptoms as reasons for unmet need and racism causes mistrust in mental health service systems.
Benson et al. (2019)	Methodology of the Discrimination in the United States survey.	USA	To examine reported experiences of discrimination against African American, Asian American, Native Americans, women and LGBTQ adults	Experience of discrimiation	Health outcome	African American, Asian American, Native Americans, women and LGBTQ adults	3453	Institutional and interpersonal discrimination	Quantiative	Cross-sectional	Institutional and interpersonal discrimination (58)	Identity based discrimination (3)	Survey Instrument (69)	Descriptive analysis	In healthcare settings, 32% of African American, 23% native americans, 20% latinos, 13% Asian Americans, 38% native americans reported identify based discrimination.
Bishop-Royse et al. (2021)	Structural racism, socio-economic marginalization, and infant mortality	USA	To examine associations between infant mortality rates (IMRs) and measures of structural racism and socio-economic marginalization in Chicago, Illinois	Structural racism, economic mariginalization	Infant mortality	Community residents	NA	Ecological theory	Quantitative	Ecological	incarceration (61), educational attainment (11), income (15), and occupational status (81)	Infant mortality (4)	Index of Concentration at the Extremes (ICE) (11), Hardship Index (31)	Descriptive Analysis and regression Analysis	Community areas with the lowest ICERace scores (those with the largest concentrations of Black residents, compared with White) had IMRs that were 3.63 times higher than those communities with the largest concentrations of White residents.
Boeck et al. (2022)	Structural Violence Trap: Disparity in Homicide, Chronic Disease Death, and Social Factors across San Francisco Neighborhoods.	USA	To examine deaths attributable to violence and chronic diseases by area based social factors	Structural social factors	Deaths	Residents	15668	Social determinants of health	Quantitative	Non-experimental survey	Age (24), sex (23), race/ ethnicity (22), education level (11), employment status (14), median household income (MHI) (74), and percent below poverty level (PBPL) (60)	Years of life loss (5)	Census tract neighborhood crosswalk (6)	Descriptive analysis & univariate linear regression	For chronic diseases and homicides, AYLLs increased as a neighborhood’s percent Black, below poverty level, unemployment, and below high school education increased
Bor et al. (2018)	Police killings and their spillover effects on the mental health of black Americans: a population-based, quasi-experimental study	USA	To estimate the impact of police killings of unarmed black Americans on self_x0002_reported mental health of black American adults in the US general population.	Police killing	mental health	African American	38993	Structural racism	Quantiative	Quasi-experimental	Number of police killing of unarmed black Americans in the 3 months prior BFRSS interview (63)	Number of days with 'not good' mental health status (6)	Geographical location index (29)	Multivariate regression models, Least-square regression models, poisson model	Each additional police killing of an unarmed black American was associated with 0·14 additional poor mental health days (95% CI 0·07–0·22; p=0·00047) among black American respondents.
Chambers et al. (2020)	Exposures to structural racism and racial discrimination among pregnant and early post-partum Black women living in Oakland, California	USA	To describe pregnant and early post-partum Black women's exposure to structural racism and self-reported experiences of racial descrimination, and the extent to which these factors are related	Structural racism, racial discrimination	Neonatal health	Black women	62	Structural racism	Quantitative	Cross-sectional	Race (22), Experiences of discrimination (45) and income (15)	Preterm birth (7) and Low brith weight (8)	Concentration of Extremes Index (11) & Experience of Discrimination Scale (21)	Chi square test of independence	Living in highly deprived race and income neighborhoods was associated with experiencing racial discrimination in three or more situational domains. Black women are exposed to high levels of racism that may have negative impacts on maternal health outcomes.
Chantarat et al. (2021)	The intricacy of structural racism measurment: A pilot development of a latent class multidimensional measure	USA	To examine the multidimensional measures of structural racism using a latent class model	Structural racism	Covid 19 vaccination	PUMA Residents	100000	NA	Quantitative	Cross sectional	Residential segregation (48), education inequity (11), Employment inequity (14), home ownership inequity (18), income inequity (15)	covid 19 vaccination rates (9)	Index of dissimilarity	Descriptive analysis, non-parametric test, multivariate analysis	Statistically signigicant differences due to structural racism by vaccination rates were observed between PUMAs with high and low Black-White income inequity only (7.2% vs 5.3%, p=.001)
Cheng et al. (2015)	The role of perceived discrimination during childhood and adolescence in understanding racial and socioeconomic influences on depression in young adulthood.	USA	To describe levels of perceived lifetime discrimination among young adults and determine its role in understanding this racial/ethnic disparity	Perceived lifetime discrimination	Depression	African American 5-12 graders	545	NA	Quantitative	Longitudinal cohort	Race (22) and Parental Education (82)	Depression (10)	Perceived lifetime discrimination scale (51), Epidemiological Studies Depression Scale (17)	Univariate and multivariate analysis and model analysis	Black students from professionally educated families had the greatest discrimination scores, 1.8 times greater than among their white peers (meanblack = 42.1 vs meanwhite = 22.8; P < .0001); Greater parental education was associated with lower depressive symptoms in all regression models.
Clay et al. (2021)	An Exploration of Socio-demographic, Economic, and Environmental Factors in Black/White Disparities in Low Birth Weight Outcomes: A Cross-Sectional Study.	USA	To explore racial differences differences in influential sociodemographic, economic, and environmental factors in women with a low birth weight infant	Sociodemographic, economic and environmental factors	Low Birth Weight (LBW)	Non-hispanic Black and White women	387	NA	Quntitative	Cross-sectional	Marital Status (10), Educational level (11), access to healthcare during pregnacny (12), health status (13), employment (14), income (15), government help for rent (16), residence in public housing (17), homeownership (18), car ownership (19), neighbourhood safety (20), lengh of residence in the neighbourhood (21)	Low Birth Weight (8)	NA	Univariate and multivariate analysis	For non-hispanic Blacks, being married (OR=.55, P=0.003), having health care coverage (OR=.35, P<0.001), and living in public housing (OR=.64, P=0.031) were associated with a decreased likelihood of having LBW infants were 1.54 times (P=0.010) more likely to have LBW infants, as compared to NH Whites
Conklin (2011)	Perceived racism and mental health: A meta analytic review	USA	To examine the association between perceived racism and mental health	Perceived racism	mental health	African American adults	130	Social comaprison theory, Relative Deprivation Theory , Transactional model of stress and coping, Race related Stress, Biophychosocial Theory, Critical Race Theory,	Review	Sytematic Review and Meta Analysis	Perceived racism (58)	Mental health (11)		Descriptive analysis and omnibus analysis -analysis of variance (ANOVA)	Higher instances of perceived racism were associated with lower levels of mental health
Cunningham et al. (2011)	Assessment of Differential Item Functioning in the Experiences of Discrimination Index.	USA	To examine the differential item functioning related to race, gender, age and educational attainment	Socio demographic factors	Experiences of Discrimination (EOD)	Young adult	5115	NA	Quantiative	Prospective Study	Race (22), Gender (23), Age (24) and Educational attainment (11)	Everyday Experiences of Discrimination (12)	Experiences of Discrimination Index (21)	Logistic regression	Race and Gender were statistically significantly associated with EOD at school, getting a job, getting a house and in public place.
Dallaire et al. (2018)	Impact of parental incarceration on neonatal outcomes and newborn home environments: a caseâ€“control study.	USA	To examine the impact of mother or partner incarceration during pregnancy on neonatal outcomes and home environments	Patental incereration	Adverse childhood experience	African American Mothers	108	NA	Quantitative	Case Control	Patental Incerceration (49)	Neonatal outcome (13) and home environments (25)	NA	Path model analysis	The women who experienced incarceration of them_x0002_selves or their husband/partner were significantly less likely to deliver an LBW infant and more likely to live in a home with a loaded firearm in the home.
Dawson et al. (2019)	Barriers to equitable maternal health in Aotearoa New Zealand: an integrative review	New Zealand	To examine the ‘causes of the causes’ of maternal inequity specific to New Zealand, and explain factors under_x0002_lying continuing disparity, despite a free, women_x0002_centred, continuity of care maternity system.	Social contributors	Maternal health inequity	African American Mothers	650	WHO Social determinant of health	Review	Integrative Review	Ethnicity- Race- Cultural factors (25), Geographical access (26), politiical context (27), maternity care system (28), acceptablity (29), colonialism (30)	Maternal health (11)	NA	Thematic analysis	Six integrated factors – Physical Access, Political Context, Maternity Care System, Acceptability, Colonialism, and Cultural factors – were identified as barriers to equitable maternal health in Aotearoa New Zealand. A complex set of underlying structural and systemic factors, such as institutionalised racism, serve to act as barriers to equitable maternity outcomes and experiences.
de Mendoza et al. (2018)	Perceived Racial Discrimination and DNA Methylation Among African American Women in the InterGEN Study.	USA	To examine the influence of perceived racism and discrim_x0002_ination on DNAm in a sample of African American mothers enrolled in the Intergenerational Impact of Genetic and Psychological Factors on Blood Pressure (InterGEN) study	Perceived racism & discrimination	DNA methylation (DNAm)	Mother/child dyads	159	Structural racism	Quantiative	Longitudinal cohort	Major Life Discrimination [MLD] (87) & Race-Related Events [RES] (22)	DNAm (epigenome-wide association study [EWAS]) (14)	Major Life Discrimination [MLD] Scale (42) & Race-Related Events [RES] scales)	Descriptive analysis & univariate analysis	After controlling for age, smoking, and cell composition, MLD was significantly associated with DNAm at nine CpG (regions of DNA where a cytosine nucleotide is followed by a guanine nucleotide) sites (false discovery rate [FDR]-corrected p < .05). significant epigenetic associations between disease-associated genes (e.g., schizophrenia, bipolar disorder, and asthma) and perceived discrimination a…
Dougherty et al. (2020)	Measuring Structural Racism and Its Association With BMI	USA	To examine the association between the structural racism and BMI for black and white men and women	Structural racism, obesity	BMI	White and black adults	324572	Structural racism	quantitative	Cross-sectional	Housing (52), education (11), employment (14), health care (12), and criminal justice (51)	Body mass index (BMI) (15)	County structural racism index (13)	Confirmatory factor analysis	County structural racism was associated with larger increases in BMI among black men than black women. County structural racism was associated with reduced BMI for white men and no change for white women
Feldman & Bassett (2021)	Variation in COVID-19 Mortality in the US by Race and Ethnicity and Educational Attainment.	USA	To measure inequality in COVID-19 mortality jointly by race and ethnicity and educational attainment	Educational attainment, race/ethnicity	inequality in covid 19 mortality	Persons aged 25 years or older	376 125	NA	Quantitative	Cross-sectional	Education (11) and Race (22)	COVID 19 mortality (16)	NA	Age adjusted cumulative mortality rate	Age-adjusted cumulative mortality rates for the overall population were highest among persons with the lowest educational attainment (208.1 per 100 000 population; Racial and ethnic minority women died at higher rates than non-Hispanic White men of the same age group, with the exception of non-Hispanic Asian women. [95% CI, 207.3-208.9 per 100 000 population]).
Fryer et al. (2020)	A Multisite Examination of Everyday Discrimination and the Prevalence of Spontaneous Preterm Birth in African American and Latina Women in the United States	USA	To investigate the prevalence of self-reported discrimination and its association with the prevalence of spontaneous preterm birth	Racial discrmination	Preterm birth	African American women, Latina women	1700	Maternal stress biological pathway	Quantitative	Cohort	Racial discrimination (2)	Preterm birth (7)	NA	Survival analysis	Adjusting for multiple risk factors, African American and Latina women who experienced the highest tertile of discrimination had a higher prevalence of preterm birth compared with those who experienced discrimination less than once per year, adjusted hazard ratio (aHR) = 1.5 (0.7–3.1) and 3.6 (0.9–14.4), respectively
Garcia et al. (2019)	Racial/Ethnic and Nativity Differences in Cognitive Life Expectancies Among Older Adults in the United States.		To document racial/ethnic and nativity differences by gender in cognitive life expectancies among older adults in the United States.	Racial differences	cognitive life expectancies	White, black, hispanic adults	32406	Cognitive function	quantitative	cross-sectional	Race (22), Age (24) 50 or more	Dementia (16)	Cognitive function score index (8)	Descriptive analysis	Minority and foreign-born women are expected to spend a significantly lower proportion of their remaining years after age 50 in a cognitively normal state compared to White women.
Geronimus et al. (2020)	Weathering in Detroit: Place, Race, Ethnicity, and Poverty as Conceptually Fluctuating Social Constructs Shaping Variation in Allostatic Load.	USA	To examine whether diverse residents of same neighbourhoods exhibited different levels of allostatic load (AL) across race/ethnicity and poverty	Race/ethnicity, poverty level	Allostatic load	White, Black and Mexican with age 15 and above	205	Weathering Theory & Allostatic Load	Community based participatory Quantiative	Cross-sectional	Race/Ethnicity (22) and Poverty to Income Ratio (PIR) (60)	Allostatic load (17)	Everyday Unfair Treatment Scale (20), Negative Social Interaction Scale (47), Neighbourhood Satisfaction Scale (48), Anger and Hoplessness Scale (3)	Regression with nested poisson models	AL is statistically signficantly associated with Poverty to Income Ratio (PIR) across the races
Groos et al. (2018)	Measuring inequity: a systematic review of methods used to quantify structural racism	USA	To summarize the ways in which researchers have quantified measures of structural racism for the purposes of empirical, quantitative investigation of its associations with physical and mental health outcomes.	Structural racism	Health inequity	People of color adults	20	NA	Review	Systematic review	Residential housing pattern (52), Socioeconomic status (53), criminal justice (51), immigration and border enforcement (52), home mortgage discrimination (53)	Health outcomes (1)	Generic survey index (28), Census Track based Redling Index (5), Census tract socioeconomic disadvantage index (7) and index of dissimilarity, Deferred Action for Childhood Arrivals (DACA) status (14), Dissimilarity Index, Felony Incarcerations (23), Institutional racism subscale of the Index of Race-Related Stress (IRRS) (34), Institutional racism subscale of the Index of Race-Related Stress-Bri…	Descriptive Analysis	Articles included measures of structural racism within the following domains, in order of frequency: residential neighborhood/housing, perceived racism in social institutions, socioeconomic status, criminal justice, immigration and border enforcement, political participation, and workplace environment.
Hall et al. (2015)	Implicit Racial/Ethnic Bias Among Health Care Professionals and Its Influence on Health Care Outcomes: A Systematic Review	USA	To examined the relationships between health care professionals’ implicit attitudes about racial/ethnic groups and health care outcomes	Implicit bias, healthcare providers	Health outcome	Healthcare providers	15	NA	Review	Systematic review	Implicit bias of healthcare providers (50)	health care outcomes (18)	NA	Meta analysis	Although some associations between implicit bias and health care outcomes were nonsignificant, results also showed that implicit bias was significantly related to patient–provider interactions, treatment decisions, treatment adherence, and patient health outcomes.
Hankerson et al. (2015)	Treatment Disparities among African American Men with Depression: Implications for Clinical Practice.	USA	To explore socio-cultural factors that contribute to low treatment rates among depressed African Amercian men in outpatient mental health care	Factors of treatment disaprities	Depression	African American men	NA	NA	Review	Narrative review	Cultural mistrust of healthcare providers (83) and misdiagnosis (84) and clinician bias (85)	Low treatment rate on depression (19)	NA	Thematic analysis	A complex array of socio cultural factors, including racism and discrimination, cultural mistrust, misdiagnosis and clinican bias and use of informal support networks contribute to treatement disparities.
Hansen (2015)	Ethnic discrimination and health: the relationship between experienced ethnic discrimination and multiple health domains in Norway's rural Sami population	Norway	To examine associations between self-reported ethnic discrimination and health outcomes in the rural Sami population of Central and North Norway	Ethnic discrimination	Health outcome	Sami people	4389	NA	Quantitative	Cross-sectional	Ethnic discrimination (2)	Waist circumference (20), blood pressure (21), total cholesterol (22), HDL cholesterol (23), triglycerides and glucose (24)	Dichotomized Scale (15)	Descriptive and logisitics analysis, Fisher's exact test	For Sami people living in minority areas, self-reported ethnic discrimination is associated with all the negative health indicators; discrimination to be associatedwith several chronic conditions, such as chronic muscle pain, diabetes and metabolic syndrome.
Harnois et al. (2019)	Measuring perceived mistreatment across diverse social groups: An evaluation of the Everyday Discrimination Scale.	USA	To assess the extent to which the everyday discrimination scale (EDS) produces estimates of perceived discrimination that are comparable across age, gender, educa_x0002_tion, and racial/ethnic-based groups	Everyday discrimination, education	Income	White, Black and Latinx adults	1049	Everyday Discrimination	quantitative	Cross-sectional	Race (22)	Perceived disrimination (26)	Everyday Discrimination Scale (19)	Multi-group confirmatory factor analyses (mCFA)	Neither version of the scale generates estimates of discrimination that can be meaningfully compared across all racial/ethnic, age, gender, and education-based groups.
Heard-Garris et al. (2018)	Transmitting Trauma: A systematic review of vicarious racism and child health	USA	To summarize and discuss the current literature describing the associations be_x0002_tween vicarious racism and child health to better inform practice and policy discussions in public health, medicine, and social science.	Vicarious Racism	child health	African American Infant and Elementary school kids	30	Bio-psycho-social conceptualization of health	Review	Systematic review	Perceived maternal discrimination/Perceived caregiver discrimination (86)	Infant health outcomes (Preterm birth (7), Cortisol reactivity (27), Birth weight (8)), Mental health (Depressive symptoms (10), Anxiety (28), Substance Use (29), Well-being (30), Depressive Symptoms (10)), Socioemotional health (Externalizing behavior (31), Internalizing behavior (32), Internalizing behavior Socioemotional difficulties (33), Self-esteem (34), Positive behavior(35)), Healthcare U…	Experiences of Discrimination (EOD) Scale, Everyday Discrimination Scale (EDS) (19), Measurment Instrument (43)	Descriptive analysis	While all studies examined racism indirectly experienced by children, there was no standard definition of vicarious racism used.
Hearst et al. (2008)	The effect of racial residential segregation on black infant mortality.	USA	To examine whether residential segregation plays an independent role in high black infant mortality rates	Residenital segregation	infant mortality	Black women	250000	Residential segregation theory	Quantitative	Cross-sectional	Residenital Segregation (48)	Infant Mortality (4)	Isolation Index (37)	Propensity score matching, logistic regression	There were 1.12 excess infant deaths per 1,000 livebirths among black infants due to living in a segregated city com_x0002_pared with a nonsegregated city, although the difference was not statistically significant.
Kendall et al. (2020)	Incarcerated aboriginal women's experiences of accessing healthcare and the limitations of the 'equal treatment' principle.	Australia	To elucidate incarcerated Aboriginal women’s experiences of prison healthcare, investigate equity of access to culturally safe healthcare in prison, and identify pathways for improving the ac_x0002_cessibility of culturally safe healthcare.	Targeted discrimination, intergenerational trauma	access to healthcare	Incercerated aboriginal women	10 Women	Critical social theory	Community collaborative participatory action research methodology	Grounded theory	Race (22)	Access to healthcare (40)	NA	Thematic analysis	Aboriginal women experienced institutional racism and discrimination in the form of not being listened to, stereotyping, and inequitable healthcare compared with non_x0002_Indigenous women in prison and the community.
Kephart (2021)	How Racial Residential Segregation Structures Access and Exposure to Greenness and Green Space: A Review	USA	To summarize the relationship between racial residential segregation and greenness, provide an overview of the measures used, and suggest for practices for recontextualization	Racial residential segregation, access to green space	Health outcome	Black and white residents	17	Racial residential segregation	Review	Systematic review	Racial segregation (48), structural racism (2)	Green space in the neigborhood (41)	Dissimilarity Index (16)	Thematic analysis	Studies consistently demonstrate an association between racial residential segregation and less exposure to tree canopy coverage, vegetation, and parks. When residents of color do enjoy greater access to parks, these parks tend to be more congested and contain less amenities than parks located in areas with predominately White residents
Krieger (2012)	Methods for the Scientific Study of Discrimination and Health: An Ecosocial Approach.	USA	To inform the methods of scientific study of discrimination and health	Discrimination	Health	White, Black, Asian, Hispanic and Native American adults	NA	Eco social theory of disease distribution	Quantiative	Narrative review	Wealth (59), Poverty (60), Unemployment (14), Incerceration of men (61), political parity ratio (62), No health insurance (47)	Infant mortality (4), Persons Year Lost (42), Mental Health (11)	Experiences of Discrimination (EOD) scale, Everyday Discrimination Scale (EDS) (19)	Descriptive analysis	Socially patterned exposure-induced pathogenic pathways, mediated by physiology, behavior, and gene expression, that affect the development, growth, regulation, and death of our body’s biological systems, organs, and cells, culminating in disease, disability, and death.
Lane et al. (2004)	Structural Violence and Racial Disparity in HIV Transmission	USA	to examine ecological-level risk factors leading to disparate rates in heterosexually transmitted HIV among women of color	Structural violence	HIV Infection Rates	Men and Women of color	NA	Structural violence, Ecological Theory	Quantitative	Cross-sectional	Disproportionate incarceration rates of African-American men (61), residential segregation (48), gang turf (82), constraints on access to sexually transmitted diseases (STD) services (12)	HIV infection rates (43)	NA	Descriptive analysis	The cumulative effect of the three pathways is to create a context that increases greatly African-American women’s exposure to HIV and heightens the risk of its transmission. Rather than resulting from individual choices, this risk is mainly the result of the institutional and sociostructural patterns that result from the ecological model described
LaVeist (2003)	Racial segregation and longevity among African Americans: an individual-level analysis.	USA	To test the relationship between racial segregation and mortality using a multidimensional questionnaire-based measure of exposure to segregation	Racial segregation	Longevity	African American adults	2107	NA	Quantitative	Cohort	Residential segregation (48)	Number of chronic condition (44)	Segregation index (65)	Cox regression/event history analysis	Respondents who were exposed to racial segregation were signficantly less likely to survive the study period
Lo & Cheng, (2018)	Social Status, Discrimination, and Minority Individuals' Mental Health: a Secondary Analysis of US National Surveys.	USA	To measure minority individual's social status factors and frequency of discrimination experiences and impact on mental health	Racism, social status	Mental health	Asians, Latinx and African American adult	9368	Racial discrimination	Quantative	Cross-sectional	Immigration status (76), gender (23), martial status (10), education (11), Income to needs ratio (76)	Mental health (11)	Frequency of Discmination Experience Index (26)	Linear regression, logistic regression and multivariate regression	Across races better mental health was associated with male, gender, higher income, marriage, more education, and less frequent discrmination experiences among blacks.
Malcome (2021)	We Don't Complain, We Just Survive: Black Mothers Experiences of Depression, Racism, and Violence in Chicago- PhD dissertation	USA	To examine difference in symptoms of depression and its relation with age and community experience	Racial discrmination, sense of commuinity belonging	Depression	Black mothers	424	Public Health Critical Praxis (PHCP), Neighborhood Stress Process Model, Wealthering Theory	Mixed Method	Longitudinal randomized controlled trial	Community Violence (4), Racism (2)	Depression (10)	Community violence scale (10), Beck Depression Inventory Scale (4), racial discrimination scale (54), Community Belonging scale (9)	General growth mixuture modeling (GMM), latent class growth analysis (LCGA),qualitative thematic analysis	Exposure to community violence, fear of violence victimization, structural racism negatively affect the mental health of low-income black mothers
Martin et al. (2019)	"We Don't Want to Live Like This": The Lived Experience of Dislocation, Poor Health, and Homelessness for Western Australian Aboriginal People.	Australia	To document lived experience of dislocation, poor health, and homelessness of western Australian aboriginal people	Homelessnes and housing	Health and wellness	Aboriginal people	61	NA	Community based Participatry Qualitative	Exploratory qualitative	Homelessness (1)	Health and wellbing (30)	NA	Qualtative thematic analysis	Participants experienced disconnection from kin and country, are likely to have serious risk to personal safety, homelessness, and problematic health due to colonization, dispossession, and racism.
Mehra (2020)	Structural and Interpersonal Stigma and Racial Disparities in Adverse Birth Outcomes	USA	To determine the extent to which structural stigma is associated with racial disparities in adverse birth outcomes	Structural stigma, interpersonal stigma	birth outcomes	Black, white and hispanic mothers with preterm and low brith weight infant	NA	Ecosococial theory	Mixed Method	Systematic review & meta analysis	Residential segregation (48)	Preterm birth (7) and Low brith weight (8)	Five dimensions of segregation	Meta analysis, discrete event simulation, qualtative thematic analysis	Among the black mothers, exposure and hypersegregation were associated with increased risk of multiple adverse birth outcomes and greater black-white and white-hispanic disparities in preterm birth in racially isolated counties.
Mobley et al. (2017)	Using residential segregation to predict colorectal cancer stage at diagnosis: two different approaches.	USA	To assess the association between a measure of social cohesion/support (residential segregation) and health outcomes (late stage colorectal cancer stage (CRS) diagnosis)	Residential segregation	likelihood of late stage CRC diagnosis	Persons with CRC diagnosis	553629	NA	Quantitative	Non-experimental survey	Residential segregation (48)	Late stage CRC diagnosis (45)	Isolation Index	Muli-level modeling, Logistic regression	Living in highly segrated asian communities is highly associated with higher likelihood of late CRC diagnosis.
Neblett Jr (2019)	Racism and Health: Challenges and Future Directions in Behavioral and Psychological Research	USA	To discuss three pressing challenges in the study of racism as a social determinant of health and identifies ideas to guide future psychological and behavioral research	Racism	Racial health inequity	People of color adults	NA	Biopsychosocial model of racism, Multidimensional Conceptualization of Racism_x0002_Related Stress.	Review	Narrative review	Status-related stressors (e.g., sexism heterosexism (64), religious discrimination (65), disability discrimination (66), ageism (22), classism (67), and sociocultural variables (e.g., worldview (68), spirituality (69), racial/ethnic identity (22), acculturation (70)	Psychological (e.g., anger (46), fear (47)) and physiological (e.g., immune (48), neuroendocrine (49), and cardiovascular (50)) stress responses	Index of Race-Related Stress (IRRS) (34)	Thematic analysis	Institutional, cultural, and structural racism, the incorporation of developmental health and resilience perspectives, the use of diverse methods and transdisciplinary approaches, and improved education and training should be considered.
Nikolova et al. (2015)	Geo-social and health disparities among persons with disabilities living in Monterrey, Nuevo Leon and Dallas, Texas	USA	To identify factors that predict the circumstances people with disabilities face, including poverty.	Disability, geo-social disparity	Health outcome	People with disability	NA	Person-In-environment theory	Quantitative	Cross-sectional	Household characteristics and conditions (46), education (11), employment (14) and health coverage (47)	Disability pattern (51)	The Global Moran Index (I) (30) and The Local Moran's Index (LISA) (41), Akaika Information Criteria (AICc) (2)	Geographically weighted regression (GWR) and spatial autocorrelation analysis	People with disabilities living below the poverty line experience high segregation levels in the semicentral zones of Dallas. In Monterrey, people with disabilities clustered in central areas of the city. High goodness of fit (R > 0.8 for Dallas data and R > 0.7 for Monterrey data, respectively and predictability of disability prevalence when social disadvantage factors such as unemployment, hous…
Nyika & Murray-Orr (2017)	Critical race theoryâ€“social constructivist bricolage: A health-promoting schools research methodology.	Canada	To examine the importance of critical race theory (CRT) - social constructivist hyrbid approach in race research	Health promoting schools (HPS)	Constructivism	African immigrant students	NA	Critical Race Theory, Constructivism, Health Promoting Schools (HPS)	Qualtative	Narrative review	Race (22), Gender (23), Culture (25), Language (31) and Legal System (32),	Health Outcome (1)	NA	Qualtative thematic analysis	CRT and social contructivist approach can be integrated in HPS framework
Pabayo et al. (2019)	Structural Racism and Odds for Infant Mortality Among Infants Born in the United States 2010	USA	To determine whether indicators of structural racism are associated with the individual odds for infant mortality among white and black infants in the US.	Structural racism	Infant mortality	Black and white mothers	NA	Structural racism	Quantitative	Cross-sectional	prison incarceration (77) and juvenile custody rates (78); sentencing rates (79) and capital punishment (80); educational attainment (11) (proportion of population aged 25+ with bachelor’s degree or higher); unemployment (14) (proportion of civilian labor force not currently employed); professional occupational status (81) (proportion employed in management, business, science, and arts occupation…	Neonatal and Infant mortality (4)	Index of concentration at the extremes (ICE) (11)	Descriptive and multilevel logistic regression Analysis	Compared to the lowest tertile ratio of relative proportions of blacks to whites with a bachelor’s degree or higher— indicative of low structural racism—black infants, but not whites, in states with moderate (OR = 1.12, 95% CI = 0.94, 1.32) and high tertiles (OR = 1.25, 95% CI = 1.03, 1.51) had higher odds of infant mortality
Palacio et al. (2020)	Social Determinants of Health Score: Does It Help Identify Those at Higher Cardiovascular Risk?	USA	To create a weighed Social Determinants of Health (SODH) score and to test the impact of each SDOH factor on the Framingham risk score (FRS) and on individual traditional CVD risk factors	Social determinants of health (SODH)	Cardiovascular Disease	All patients	2876	Social determinants of health	Quantitative	Retrospective cohort	SODH Exposure (75)	10-year Framingham risk score (FRS) for CVD (51)	Framingham risk score (FRS) (25)	Linear rergression & confirmatory factor analysis	An increasing SDOH score correlated with being a member of a racial/ethnic minority group, not being employed, having an education of high school or less, residing in a community with lower household income according to Census data, and having a higher prevalence of baseline CVD risk factors (P < .01); Increasing quartile of SDOH score was significantly associated with higher systolic blood press…
Paradies et al. (2015)	A Systematic Review of the Extent and Measurement of Healthcare Provider Racism	USA	To review the literature focusing on the relationship between reported racism and mental and physical health outcomes	Racism	Mental and Physical health outcomes	Adults of people of color	293	Racism	Review	Systematic review	Reported racism (58)	Mental health (11), Physical Health (52) and General Health (53)	Schedule of Racist Events (SRE) (64), Racism and Life Experience Scales (RaLES) (57), Experiences of Discrimination (EOD), Perceived Racism Scale (PRS), Everyday Discrimination Scale (EDS) (19), Perceived Ethnic Discrimination Questionnaire (PEDQ) (50), Multidimensional Inventory of Black Identity (MIBI): public regard subscale (45), Nadanolitization scale (46)	Meta analysis	Racism was associated with poorer mental health (negative mental health: r = -.23, 95% CI [-.24,-.21], k = 227; positive mental health: r = -.13, 95% CI [-.16,-.10], k = 113), including depression, anxiety, psycho_x0002_logical stress and various other outcomes. Racism was also associated with poorer general health (r = -.13 (95% CI [-.18,-.09], k = 30), and poorer physical health (r = -.09, 95% …
Paradies et al.(2014)	Racism as a Determinant of Health: A Systematic Review and Meta-Analysis	Australia	To systematically review and appraise evidence of healthcare provider racism and assess current approaches to measuring racism amongst healthcare providers	Interpersonal Racism	Heathcare inequity	Healthcare providers	27	NA	Quantitative	Systematic review	Race of healthcare providers (3)	Quality of healthcare (54)	Social distance scale (68), Affective racial attitude (1), Contemporary racism awareness scale (12), Ethnic attitude scale (18), Feelings of warmth scale (22), Implicit Association Test-IA (32), Knowledge and attitude towards immigrants scale (38), Multicultural counseling knowledge and awareness scale (44), New racism scale (49), Racial preference scale (55), Scale on Beliefs about race related …	Descriptive analysis	Statistically significant evidence of racist beliefs, emotions or practices among healthcare providers in relation to minority groups was evident in 26 of these studies. Although a number of measurement approaches were utilized, a limited range of constructs was assessed.
Prasannan et al. (2021)	Social determinants of health and coronavirus disease 2019 in pregnancy	USA	To determine how social determinants of health are associated with severe acute respiratory syndrome and severity of coronavirus illness	Social determinants of health	acute respiratory coronavirus syndrom	Pregnant women	4873	Social determinants of health	Quantiative	Cross-sectional	Household income (74), unemployment (14) and high school education (11)	Acute respiratory syndrome (55)	Zone Improvement Plan (ZIP) (73)	Descriptive and multiple logistic regression analysis	Pregnant patients who had a positive test result were more likely to be younger or higher parity, belong to minorized racial and ethnic groups and reside in low-income neigborhoods with less educational attainment. Obesity, income and education were associated with coronavirus disease 2019 severity.
Prioleau (2021)	Shades of Wellness: An Examination of the Relationship between Gendered Racism, Race-Related Stress, Socioeconomic Status and Holistic Wellness in the Lives of Black Women	USA	To explore intersectional experiences of black women in relation to gendered-racism, race-related stress, socioeconomic status (SES), and its impacts on total wellness factors	Gendered racism, race related stress and socioeconomic status	Health Wellness	Black women	471	Intersectionality theory	Quantiative	Non-experimental survey	Gendered racism (23), race-related stress (22), socioeconomic status (SES) 53,	Wellness score (56)	Gendered racial microagression scale (27), Index of race related stress-brief and five factor wellness inventory (35)	Descriptive analysis, bivariate correlation and multiple regression	More gendered racial microagression on certain domains were associated with higher wellness scores. Higher scores on race related stress and the lowest SES status group score were associated with lower overall wellness scores.
Pursch et al. (2020)	Health for all? A qualitative study of NGO support to migrants affected by structural violence in northern France.	France	To explore the provision of health services to mi_x0002_grants in Calais and La Linière, through a structural violence lens	Structural violence	Provisions of health services	NGO professionals	20	Structural Violence	Qualitative	Exploratory qualitative	Structural violence (2)	Access to healthcare (40)	NA	Thematic analysis	Structural realities including violence appeared to negatively affect migrant social de_x0002_terminants of health, reducing healthcare access, social inclusion, and sense of empowerment.
Ricks et al. (2021)	Undoing Racism and Mitigating Bias Among Healthcare Professionals: Lessons Learned During a Systematic Review	USA	To explore what research methods are being used to ascertain the training healthcare workers are receiving post-licensure and to identify the goals and outcomes of this training	Racism, implicit bias	Racial health inequity	Healthcare providers	11	NA	Review	Systematic review	Race of healthcare providers (3)	Increased self_x0002_awareness (57), Racial attitudes (58), Knowledge attainment (59), Self_x0002_reported skills like decision-making (60), Number of PEH receiving COVID test (61), Length of stay (62)	NA	Descriptive analysis	Reported outcomes included increased self-awareness of implicit bias.
Ryus et al. (2021)	Using community-based participatory research methods to inform care for patients experiencing homelessness: An opportunity for resident education on health care disparities	USA	To examine the utility of community based participatory research approach (CBPR) to address structural racism	People experiencing homelessness (PEH)		Homeless peope	NA	NA	Qualitative	Exploratory qualitative	Homelessness (1)	Number of PEH receiving COVID test in ED (61), Lenth of Stay (62)	NA	qualitative thematic analysis	Community based participatory research approach (CBPR) was found to be effective in designing need addressing interventions for PEH.
Singer et al. (2021)	Advancing an Ecological Approach to Chronic Absenteeism: Evidence From Detroit	USA	To examine the association between student, school and neighbourhood factors with chronic abstentism	Student, school and neighbourhood factors	Chronic absentism	People of colour K to 12 grade students	NA	Ecological systems theory	Quntitative	Ecological	Math and English Test Score (5), Violent Crime Rate (6), Residential Vacancy rate (7), School stability rate (8), Asthma rate (9)	Chronic absentism (63)	Index of marco-level factors (33)	Multilevel logistic regression	Ecological factors were significantly associated with chronic absentism
Tester et al. (2010)	STRUCTURAL VIOLENCE, INUIT HOUSING, HEALTH AND HUMAN RIGHTS:A POST-MORTEM OF THE 1962-1963 TB EPIDEMIC, ESKIMO POINT, NWT	Canada	Is the term “structural violence” appropriate to describe the health outcomes of the housing provided to Inuit in the 1950s and 1960s?	Structural violence	TB Outbreak	Eskimo	NA	Structural violence	Review	Case	Poor housing (52)	TB outbreak (64)	NA	Descriptive Analysis	While prior viral epidemics were relevant, living conditions at Eskimo Point contributed significantly to development and spread of the disease.
VanPuymbrouck et al. (2020)	Explicit and Implicit Disability Attitudes of Healthcare Providers.	USA	To explore disablity attitudes of healh care providers	People with disablity (PID), bias	Access to quality healthcare	Healthcare providers	25006	NA	Quntitative	Cross-sectional	Disablity (44)	Providers' attitude (65)	Likert Scale (40)	Descriptive and one way test	Despite a majority of providers self-reporting not being biased against people with disabilities, implicitly, the overwhelming majority were biased.
White et al. (2012)	Elucidating the Role of Place in Health Care Disparities: The Example of Racial/Ethnic Residential Segregation	USA	To develop a conceptual framework for investigating the role of racial/ethnic residential segregation on health care disparities.	Racial/ethnic residential segregation	Healthcare disparities	Healthcare providers	NA	Racial residential segregation	Review	Narrative review	Geographical segregation (26) and Health facility based segregation (43)	Health inequity (66)	Five segregation scale (24)	Thematic analysis	Racial/ethnic residential segregation is a key factor driving place-based healthcare inequities.
Williams et al. (2019)	Racism and Health: Evidence and Needed Research.	USA	To review the evidence linking primary domains of racism to mental and physical health outcomes	Structural racism, Cultural racism & individual level discrimination	mental and physical health outcomes	African American adults	NA	Structural racism, cultural racism, & individual level discrmination	Qualitative	Narrative review	Residential segregation (48), ideology of inferiority in the values (71), language (72), symbols (73), unstated assumptions (74), descrimination (2)	Health outcomes (1)	NA	Thematic analysis	Segregation was associated with increased risk of low birth weight and preterm birth for blacks. Individual level unconscious bias is associated with inferior medical care for minor ethnic groups. Self reported discrimination is associated with negative health outcomes.
